# Supplementary material for: Correlation of the Apparent Diffusion Coefficient (ADC) with the Standardized Uptake Value (SUV) in Lymph Node Metastases of Non-Small Cell Lung Cancer (NSCLC) Patients Using Hybrid 18F-FDG PET/MRI
Source: PLoS One. 2015 Jan 9;10(1):e0116277. doi: 10.1371/journal.pone.0116277 (PMC4289066; doi:10.1371/journal.pone.0116277)
Supplement: S1 File — (XLS) [file pone.0116277.s001.xls]

## Sheet: Tabelle1
Nr.	Sex (0=female, 1=male)	Age	MBq	time to PET/CT	time to PET/MRT	Individuum	contrast agent	tumor stage (1=IA, 2=IB, 3=IIA, 4=IIB, 5=IIIA, 6=IIIB, 7=IV	Histology (ACC=1, SCC=2, other=3)	Grading (G1=1.., GX=9)	Suspicious lymp node?	Lesion number	SUVmax (PET/MRT)	SUVmean (PET/MRT)	SUVmax (PET/CT)	SUVmean (PET/CT)	ADCmean x10^-5	DIV SUVmax	Mean SUVmax	DIV SUVmean	Mean SUVmean	Reference Standard (1=histopathology, 2=follow-up)	Type of follow-up (1=CT, 2=PET/CT, 3=MRT, 4=PET/MRT, 5=keine)	Time to follow-up	Fullfilling inclusion criteria?	Malignant	Without central necrotic lmph nodes	Reason for exclusion
214	1	41	363	62	167	1	1	7	1	3	1	1	12.485	9.108	17.681	9.594	775.577	-5.196	15.083	-0.486	9.351	2	4	116	1	1	1
214	1	41	363	62	167	0	1	7	1	3	1	2	11.651	8.748	17.977	10.804	797.217	-6.326	14.814	-2.056	9.776	2	4	116	1	1	1
214	1	41	363	62	167	0	1	7	1	3	1	3	8.818	4.601	12.013	5.774	797	-3.195	10.4155	-1.173	5.1875	2	4	116	1	1	1
214	1	41	363	62	167	0	1	7	1	3	1	4	13.66	9.282	14.254	9.238	873.186	-0.594	13.957	0.044	9.26	1			1	1	1
214	1	41	363	62	167	0	1	7	1	3	1	5	10.245	5.883	10.865	5.968	753.75	-0.62	10.555	-0.085	5.9255	2	4	116	1	1	1
214	1	41	363	62	167	0	1	7	1	3	1	6	4.035	3.019	6.41	3.965	919.692	-2.375	5.2225	-0.946	3.492	2	4	116	1	1	1
214	1	41	363	62	167	0	1	7	1	3	1	7	13.044	8.138	11.576	7.899	880.921	1.468	12.31	0.239	8.0185	2	4	116	1	1	1
214	1	41	363	62	167	0	1	7	1	3	1	8	4.392	2.948	5.729	3.943	864.562	-1.337	5.0605	-0.995	3.4455	2	4	116	1	1	1
214	1	41	363	62	167	0	1	7	1	3	1	9	5.675	3.379	5.855	3.707	832.308	-0.18	5.765	-0.328	3.543	2	4	116	1	1	1
214	1	41	363	62	167	0	1	7	1	3	1	10						0	0	0	0	2	4	116	0	1	0	invisible on DWI
214	1	41	363	62	167	0	1	7	1	3	1	11	5.356	3.641	6.205	4.144	767.057	-0.849	5.7805	-0.503	3.8925	2	4	116	1	1	1
216	1	63	296	76	152	1	1	6	1	9	1	1	16.997	11.727	15.893	7.64	833.474	1.104	16.445	4.087	9.6835	2	1	167	1	1	1
216	1	63	296	76	152	0	1	6	1	9	1	2	14.484	8.553	15.297	8.392	786.417	-0.813	14.8905	0.161	8.4725	2	1	167	1	1	1
216	1	63	296	76	152	0	1	6	1	9	1	3	16.592	11.488	18.459	8.748	892.566	-1.867	17.5255	2.74	10.118	2	1	167	1	1	1
216	1	63	296	76	152	0	1	6	1	9	1	4	10.576	7.437	9.359	6.542	913.854	1.217	9.9675	0.895	6.9895	2	1	167	1	1	1
216	1	63	296	76	152	0	1	6	1	9	1	5	14.142	8.348	12.256	7.035	855.333	1.886	13.199	1.313	7.6915	2	1	167	1	1	1
216	1	63	296	76	152	0	1	6	1	9	1	6	15.819	10.79	12.196	7.675	806.714	3.623	14.0075	3.115	9.2325	2	1	167	1	1	1
216	1	63	296	76	152	0	1	6	1	9	1	7	7.965	10.535	10.924	8.576	853.784	-2.959	9.4445	1.959	9.5555	2	1	167	1	1	1
216	1	63	296	76	152	0	1	6	1	9	1	8	9.343	6.765	10.52	6.852	796.857	-1.177	9.9315	-0.087	6.8085	2	1	167	1	1	1
216	1	63	296	76	152	0	1	6	1	9	1	9	6.668	4.603	6.781	4.092	892.429	-0.113	6.7245	0.511	4.3475	2	1	167	1	1	1
216	1	63	296	76	152	0	1	6	1	9	1	10	5.87	4.574	7.009	4.917	796.958	-1.139	6.4395	-0.343	4.7455	2	1	167	1	1	1
229	1	51	281	52	145	1	1	7	2	2	1	1	10.998	6.026	8.204	4.696	884.263	2.794	9.601	1.33	5.361	2	2	16	0	0	0	insufficient follow-up																1	1
229	1	51	281	52	145	0	1	7	2	2	1	2	6.046	3.992	5.808	3.913	1016.57	0.238	5.927	0.079	3.9525	2	2	16	0	0	0	insufficient follow-up
229	1	51	281	52	145	0	1	7	2	2	1	3	13.459	7.244	12.508	7.171	958.339	0.951	12.9835	0.073	7.2075	1			1	1	1
229	1	51	281	52	145	0	1	7	2	2	1	4	8.721	5.692	9.456	5.105	925.346	-0.735	9.0885	0.587	5.3985	1			1	1	1
229	1	51	281	52	145	0	1	7	2	2	1	5	7.499	4.789	7.171	4.357	976.2	0.328	7.335	0.432	4.573	2	2	16	0	0	0	insufficient follow-up
257	1	62	329	20	116	1	1	7	1	3	0							0	0	0	0
288	1	71	274	61	155	1	1	2	1	3	1	1	3.549	2.694	3.265	2.727	1168.62	0.284	3.407	-0.033	2.7105	1			1	0	1
311	0	54	289	48	125	1	1	5	3	3	1	1	8.49	4.976	9.03	3.522	995.65	-0.54	8.76	1.454	4.249	1			1	1	1
311	0	54	289	48	125	0	1	5	3	3	1	2	4.976	3.342	5.771	4.119	1171.94	-0.795	5.3735	-0.777	3.7305	1			1	1	1
315	1	46	377	60	207	1	1	6	1	3	1	1	6.535	4.542	11.275	6.478	815.44	-4.74	8.905	-1.936	5.51	1			1	1	1
315	1	46	377	60	207	0	1	6	1	3	1	2	8.49	4.976	9.03	3.522	995.65	-0.54	8.76	1.454	4.249	2	1	127	1	1	1
315	1	46	377	60	207	0	1	6	1	3	1	3	4.976	3.342	5.771	4.119	1171.94	-0.795	5.3735	-0.777	3.7305	1			1	1	1
315	1	46	377	60	207	0	1	6	1	3	1	4	4.193	2.563	7.457	4.454	1018.32	-3.264	5.825	-1.891	3.5085	1			0	1	0	central necrotic lymph node
315	1	46	377	60	207	0	1	6	1	3	1	5	6.777	4.401	6.522	4.617	855.71	0.255	6.6495	-0.216	4.509	1			0	1	0	central necrotic lymph node
315	1	46	377	60	207	0	1	6	1	3	1	6	5.223	3.206	6.974	4.301	1176.76	-1.751	6.0985	-1.095	3.7535	1			0	1	0	central necrotic lymph node
315	1	46	377	60	207	0	1	6	1	3	1	7	4.003	2.592	5.777	4.011	1032.32	-1.774	4.89	-1.419	3.3015	2	1	127	0	1	0	central necrotic lymph node
315	1	46	377	60	207	0	1	6	1	3	1	8						0	0	0	0	2	1	127	0	1	0	invisible on DWI
315	1	46	377	60	207	0	1	6	1	3	1	9	6.43	4.222	7.874	4.997	896.683	-1.444	7.152	-0.775	4.6095	2	1	127	1	1	1
315	1	46	377	60	207	0	1	6	1	3	1	10	5.922	3.931	8.06	5.383	882.045	-2.138	6.991	-1.452	4.657	2	1	127	1	1	1
315	1	46	377	60	207	0	1	6	1	3	1	11	4.066	2.881	4.278	3.235	933.478	-0.212	4.172	-0.354	3.058	2	1	127	1	1	1
333	1	72	261	54	114	1	1	6	2	9	1	1						0	0	0	0	2	1	523	0	1	0	invisible on DWI
333	1	72	261	54	114	0	1	6	2	9	1	2	4.109	4.211	5.191	3.235	891.2	-1.082	4.65	0.976	3.723	2	1	523	1	1	1
333	1	72	261	54	114	0	1	6	2	9	1	3	4.702	2.875	4.26	2.989	1163.06	0.442	4.481	-0.114	2.932	2	1	523	1	1	1
333	1	72	261	54	114	0	1	6	2	9	1	4	5.41	2.997	4.598	2.853	1189.1	0.812	5.004	0.144	2.925	2	1	523	1	1	1
333	1	72	261	54	114	0	1	6	2	9	1	5	5.6	3.122	3.471	2.386	1046.3	2.129	4.5355	0.736	2.754	2	1	523	1	1	1
333	1	72	261	54	114	0	1	6	2	9	1	6	5.245	2.634	3.582	2.404	1007.62	1.663	4.4135	0.23	2.519	2	1	523	1	1	1
333	1	72	261	54	114	0	1	6	2	9	1	7	4.619	3.3	2.539	3.236	951.803	2.08	3.579	0.064	3.268	1			1	0	1
356	1	55	427	71	145	1	1	5	1	3	1	1	15.619	11.221	20.507	12.606	815.386	-4.888	18.063	-1.385	11.9135	1			1	1	1
379	1	44	314	67	143	1	1	7	5	3	0							0	0	0	0
386	1	67	339	62	163	1	1	1	2	2	0							0	0	0	0
397	1	64	291	63	141	1	1	6	2	9	1	1	1900-01-03 04:23:31	2.771	5.529	3.274	897.95	1899-12-28 15:41:45	4.356	-0.503	3.0225	2	1	554	1	1	1
397	1	64	291	63	141	0	1	6	2	9	1	2	3.094	2.034	5.529	3.272	1180.93	-2.435	4.3115	-1.238	2.653	2	1	554	1	1	1
397	1	64	291	63	141	0	1	6	2	9	1	3	3.689	2.345	6.138	4.006	1114.94	-2.449	4.9135	-1.661	3.1755	2	1	554	1	1	1
397	1	64	291	63	141	0	1	6	2	9	1	4	10.075	6.114	12.4	5.245	889.571	-2.325	11.2375	0.869	5.6795	2	1	562	1	1	1
397	1	64	291	63	141	0	1	6	2	9	1	5	11.659	7.34	12.177	5.588	808.833	-0.518	11.918	1.752	6.464	2	1	554	1	1	1
397	1	64	291	63	141	0	1	6	2	9	1	6						0	0	0	0		1	554	0	1	0	invisible on DWI
427	1	71	312	60	163	1	1	1	3	2	0							0	0	0	0
474	0	61	221	46	158	1	1	7	1	2	1	1	5.012	3.42	4.101	2.669	932.19	0.911	4.5565	0.751	3.0445	2	1	59	0		0	insufficient follow-up
474	0	61	221	46	158	0	1	7	1	2	1	2	6.382	4.544	6.245	4.658	979.722	0.137	6.3135	-0.114	4.601	2	1	59	0		0	insufficient follow-up
484	0	62	244	50	116	1	1	6	2	3	1	1	12.246	9.572	10.108	8.313	738.48	2.138	11.177	1.259	8.9425	2	1	504	1	1	1
484	0	62	244	50	116	0	1	6	2	3	1	2	8.692	6.254	6.994	2.842	881.029	1.698	7.843	3.412	4.548	2	1	504	1	1	1
484	0	62	244	50	116	0	1	6	2	3	1	3	10.756	8.203	7.009	5.194	848.048	3.747	8.8825	3.009	6.6985	2	1	504	1	1	1
484	0	62	244	50	116	0	1	6	2	3	1	4	8.561	7.035	8.083	6.685	784.588	0.478	8.322	0.35	6.86	2	1	504	1	1	1
484	0	62	244	50	116	0	1	6	2	3	1	5	11.417	7.666	9.217	5.525	882.318	2.2	10.317	2.141	6.5955	2	1	504	1	1	1
484	0	62	244	50	116	0	1	6	2	3	1	6	12.243	8.238	8.789	5.289	740.833	3.454	10.516	2.949	6.7635	2	1	504	1	1	1
484	0	62	244	50	116	0	1	6	2	3	1	7	8.909	6.426	6.399	4.085	692.917	2.51	7.654	2.341	5.2555	2	1	504	1	1	1
488	1	82	297	50	106	1	1	3	2	3	0							0	0	0	0
494	0	69	256	53	122	1	0	1	1	2	0							0	0	0	0
503	0	68	252	47	142	1	0	7	1	3	1	1	4.155	3.066	2.929	2.554	987.75	1.226	3.542	0.512	2.81	2	5		0		0	insufficient follow-up
503	0	68	252	47	142	0	0	7	1	3	1	2	4.684	3.197	3.055	2.746	918.25	1.629	3.8695	0.451	2.9715	2	5		0		0	insufficient follow-up
503	0	68	252	47	142	0	0	7	1	3	1	3	3.968	2.607	2.869	2.509	976.244	1.099	3.4185	0.098	2.558	1			1	1	1
503	0	68	252	47	142	0	0	7	1	3	1	4	5.995	3.262	3.521	2.82	797.562	2.474	4.758	0.442	3.041	2	5		0		0	insufficient follow-up
508	0	68	245	64	127	1	1	1	1	3	0							0	0	0	0
521	1	71	345	54	102	1	0	5	1	3	1	1	3.406	2.622	2.472	1.892	1083.39	0.934	2.939	0.73	2.257	1			1	0	1
521	1	71	345	54	102	0	0	5	1	3	1	3	3.528	2.642	2.807	2.56		0.721	3.1675	0.082	2.601	2	1	488	0	0	0	invisible on DWI
521	1	71	345	54	102	0	0	5	1	3	1	4	3.528	2.642	2.328	1.858		1.2	2.928	0.784	2.25	2	1	488	0	0	0	invisible on DWI
521	1	71	345	54	102	0	0	5	1	3	1	5	3.399	2.605	3.279	2.24	1187	0.12	3.339	0.365	2.4225	2	1	488	1	0	1
557	0	59	230	60	109	1	1	2	1	2	0							0	0	0	0
561	0	63	350	54	145	1	1	1	1	2	0							0	0	0	0
708	0	65	247	84	131	1	0	7	1	3	1	1	4.488	3.584	2.926	1.566	950.556	1.562	3.707	2.018	2.575	1			1	1	1
758	1	55	276	56	139	1	1	7	1	2	1	1	4.501	3.477	6.51	1.776	1106.19	-2.009	5.5055	1.701	2.6265	1			1	1	1
758	1	55	276	56	139	0	1	7	1	2	1	2	4.281	3.072	4.797	2.739	1110.42	-0.516	4.539	0.333	2.9055	2	5		0		0	insufficient follow-up
758	1	55	276	56	139	0	1	7	1	2	1	3	2.538	2.11	5.83	2.572	821.6	-3.292	4.184	-0.462	2.341	2	5		0		0	insufficient follow-up
758	1	55	276	56	139	0	1	7	1	2	1	4	3.894	2.57	6.124	2.862	1006.44	-2.23	5.009	-0.292	2.716	2	5		0		0	insufficient follow-up
758	1	55	276	56	139	0	1	7	1	2	1	5	3.521	1.734	3.598	1.829	1085.51	-0.077	3.5595	-0.095	1.7815	1			0	1	0	central necrotic lymph node
770	0	55	232	50	117	1	0	5	1	2	0							0	0	0	0
840	1	54	349	55	105	1	1	1	1	2	0							0	0	0	0
880	0	58	203	82	166	1	1	6	4	4	1	1	1.88	1.62	3.358	2.582	1163.07	-1.478	2.619	-0.962	2.101		5		0		0	insufficient follow-up
950	1	63	280	58	101	1	0	5	2	3	1	1	3.934	2.781	8.906	5.079	867.471	4.972	6.42	2.298	3.93	1			1	0	1
950	1	63	280	58	101	0	0	5	2	3	1	2						-3.934	1.967	-2.781	1.3905		5		0		0	Invisible on DWI / insufficient follow-up
950	1	63	280	58	101	0	0	5	2	3	1	3	4.955	3.323	6.862	4.426	748.643	-1.907	5.9085	-1.103	3.8745	1			1	0	1
950	1	63	280	58	101	0	0	5	2	3	1	4	3.316	2.569	4.819	3.092	663	-1.503	4.0675	-0.523	2.8305	1			1	0	1
981	1	44	250	59	133	1	0	7	1	9	1	1	15.299	10.523	15.747	9.471	910.533	-0.448	15.523	1.052	9.997	1			1	1	1
981	1	44	250	59	133	0	0	7	1	9	1	2	14.781	9.295	18.643	10.214	824.816	-3.862	16.712	-0.919	9.7545		1	89	0		0	insufficient follow-up
981	1	44	250	59	133	0	0	7	1	9	1	3	13.911	8.27	12.927	7.643	851.956	0.984	13.419	0.627	7.9565	1			1	1	1
981	1	44	250	59	133	0	0	7	1	9	1	4	11.244	8.311	11.693	8.601	862.857	-0.449	11.4685	-0.29	8.456	2	1	89	0		0	insufficient follow-up
981	1	44	250	59	133	0	0	7	1	9	1	5	5.075	4.144	10.348	6.827	1019.19	-5.273	7.7115	-2.683	5.4855	2	1	89	0		0	insufficient follow-up
981	1	44	250	59	133	0	0	7	1	9	1	6	9.572	7.192	11.736	7.886	739.072	-2.164	10.654	-0.694	7.539	2	1	89	0		0	insufficient follow-up
981	1	44	250	59	133	0	0	7	1	9	1	7	9.773	7.023	11.788	7.717	868.639	-2.015	10.7805	-0.694	7.37	2	1	89	0		0	insufficient follow-up
981	1	44	250	59	133	0	0	7	1	9	1	8	10.006	6.19	8.897	5.805	1093.42	1.109	9.4515	0.385	5.9975	2	1	89	0		0	insufficient follow-up
981	1	44	250	59	133	0	0	7	1	9	1	9	14.846	10.05	15.964	10.184	865.031	-1.118	15.405	-0.134	10.117	2	1	89	0		0	insufficient follow-up
981	1	44	250	59	133	0	0	7	1	9	1	10	14.357	10.73	12.927	9.424	998.36	1.43	13.642	1.306	10.077	2	1	89	0		0	insufficient follow-up
1015	1	59	250	52	157	1	0	7	1	9	1	1	6.866	5.404	7.063	5.188	809.444	-0.197	6.9645	0.216	5.296	2	1	252	1	1	1
1015	1	59	250	52	157	0	0	7	1	9	1	2	11.998	5.511	8.341	4.577	919.229	3.657	10.1695	0.934	5.044	2	1	252	1	1	1
1015	1	59	250	52	157	0	0	7	1	9	1	3	14.33	6.681	10.035	5.999	919.46	4.295	12.1825	0.682	6.34	2	1	261	1	1	1
1015	1	59	250	52	157	0	0	7	1	9	1	4	10.128	4.37	7.932	4.447	851.806	2.196	9.03	-0.077	4.4085	2	1	252	1	1	1
1015	1	59	250	52	157	0	0	7	1	9	1	5	11.92	5.657	8.999	5.337	813.2	2.921	10.4595	0.32	5.497	2	1	252	1	1	1
1015	1	59	250	52	157	0	0	7	1	9	1	6	13.237	7.719	9.492	6.05	875.658	3.745	11.3645	1.669	6.8845	2	1	252	1	1	1
1015	1	59	250	52	157	0	0	7	1	9	1	7	10.299	5.095	8.689	4.421	800.655	1.61	9.494	0.674	4.758	2	1	252	1	1	1
1015	1	59	250	52	157	0	0	7	1	9	1	8	6.642	4.466	7.128	3.72	840.08	-0.486	6.885	0.746	4.093	2	1	252	1	1	1
1015	1	59	250	52	157	0	0	7	1	9	1	9	11.927	6.039	9.392	5.436	878.552	2.535	10.6595	0.603	5.7375	2	1	252	1	1	1
1015	1	59	250	52	157	0	0	7	1	9	1	10	9.006	5.776	9.255	5.348	893.219	-0.249	9.1305	0.428	5.562	2	1	252	1	1	1
1025	0	45	278	65	197	1	0	6	1	9	1	1	6.087	3.805	5.457	4.011	1155	0.63	5.772	-0.206	3.908	1			1	1	1
1025	0	45	278	65	197	0	0	6	1	9	1	2	6.834	5.013	6.746	5.058	843.395	0.088	6.79	-0.045	5.0355	1			1	1	1
1025	0	45	278	65	197	0	0	6	1	9	1	3	3.363	2.398	3.211	2.218	920.844	0.152	3.287	0.18	2.308	2	1	200	1	1	1
1025	0	45	278	65	197	0	0	6	1	9	1	4	9.665	5.804	6.957	5.191	917.952	2.708	8.311	0.613	5.4975	1			1	1	1
1025	0	45	278	65	197	0	0	6	1	9	1	5						0	0	0	0				0		0	invisible on DWI
1025	0	45	278	65	197	0	0	6	1	9	1	6	6.105	4.377	5.104	3.496	888.875	1.001	5.6045	0.881	3.9365	2	1	200	1	1	1
1057	1	71	284	55	127	1	1	5	2	3	0							0	0	0	0
1061	0	64	236	59	112	1	1	7	1	9	1	1	7.117	4.984	13.287	6.436	1008.5	-6.17	10.202	-1.452	5.71	0	5		0		0	insufficient follow-up
1061	0	64	236	59	112	0	1	7	1	9	1	2	6.358	4.649	9.035	6.679	1176.1	-2.677	7.6965	-2.03	5.664	0	5		0		0	insufficient follow-up
1061	0	64	236	59	112	0	1	7	1	9	1	3	6.848	5.327	10.216	6.562	1137.45	-3.368	8.532	-1.235	5.9445	0	5		0		0	insufficient follow-up
1061	0	64	236	59	112	0	1	7	1	9	1	4	9.083	6.483	8.275	6.315	734.617	0.808	8.679	0.168	6.399	0	5		0		0	insufficient follow-up
1061	0	64	236	59	112	0	1	7	1	9	1	5	8.185	5.654	7.146	5.548	852.059	1.039	7.6655	0.106	5.601	0	5		0		0	insufficient follow-up
1061	0	64	236	59	112	0	1	7	1	9	1	6						0	0	0	0	0	5		0		0	Invisible on DWI / insufficient follow-up
1061	0	64	236	59	112	0	1	7	1	9	1	7	10.578	6.548	10.795	7.188	925.675	-0.217	10.6865	-0.64	6.868	0	5		0		0	insufficient follow-up
1061	0	64	236	59	112	0	1	7	1	9	1	8	7.588	5.61	8.014	5.477	904.839	-0.426	7.801	0.133	5.5435	0	5		0		0	insufficient follow-up
1061	0	64	236	59	112	0	1	7	1	9	1	9	6.819	5.595	7.651	5.573	837.321	-0.832	7.235	0.022	5.584	0	5		0		0	insufficient follow-up
1061	0	64	236	59	112	0	1	7	1	9	1	10	12.317	5.625	12.009	6.185	921.524	0.308	12.163	-0.56	5.905	0	5		0		0	insufficient follow-up
1061	0	64	236	59	112	0	1	7	1	9	1	11	3.548	2.308	6.464	4.095	877.308	-2.916	5.006	-1.787	3.2015	0	5		0		0	insufficient follow-up
1062	1	57	246	44	108	1	1	6	2	9	1	1	9.585	6.362	11.612	5.437	1085.5	-2.027	10.5985	0.925	5.8995	1			1	1	1
1062	1	57	246	44	108	0	1	6	2	9	1	2	6.152	4.383	7.263	3.795	858.9	-1.111	6.7075	0.588	4.089	2	2	229	1	1	1
1062	1	57	246	44	108	0	1	6	2	9	1	3	12.331	8.381	12.462	7.653	939.429	-0.131	12.3965	0.728	8.017	1			1	1	1
1062	1	57	246	44	108	0	1	6	2	9	1	3	7.598	5.379	8.385	5.388	908.286	-0.787	7.9915	-0.009	5.3835	2	2	229	1	1	1
1062	1	57	246	44	108	0	1	6	2	9	1	4	11.628	7.475	11.779	5.62	901.517	-0.151	11.7035	1.855	6.5475	1			1	1	1
1062	1	57	246	44	108	0	1	6	2	9	1	5	7.403	5.038	7.005	4.554	692.75	0.398	7.204	0.484	4.796	2	2	229	1	1	1
1062	1	57	246	44	108	0	1	6	2	9	1	7	12.458	8.455	12.627	6.694	817.237	-0.169	12.5425	1.761	7.5745	2	2	229	1	1	1
1062	1	57	246	44	108	0	1	6	2	9	1	8	10.417	7.115	9.821	6.763	805.111	0.596	10.119	0.352	6.939	2	2	229	1	1	1
1062	1	57	246	44	108	0	1	6	2	9	1	9						0	0	0	0		2	229	0	1	0	invisible on DWI
1062	1	57	246	44	108	0	1	6	2	9	1	10	6.304	3.338	5.16	3.243	940.842	1.144	5.732	0.095	3.2905	2	2	229	1	1	1
1062	1	57	246	44	108	0	1	6	2	9	1	11	11.244	8.063	10.628	7.416	831.755	0.616	10.936	0.647	7.7395	2	2	229	1	1	1
1070	0	60	217	66	139	1	1	5	1	3	1	1	5.833	3.476	5.651	3.974	1066.51	0.182	5.742	-0.498	3.725	1			1	0	1
1070	0	60	217	66	139	0	1	5	1	3	1	2	5.404	3.745	5.273	3.598	797.412	0.131	5.3385	0.147	3.6715	1			1	1	1
1070	0	60	217	66	139	0	1	5	1	3	1	2						0	0	0	0				0		0	invisible on DWI
1070	0	60	217	66	139	0	1	5	1	3	1	3	4.594	3.219	4.697	3.606	1169.13	-0.103	4.6455	-0.387	3.4125	1			1	0	1
1122	1	51	251	72	191	1	0	2	2	2	0							0	0	0	0
1173	1	71	278	45	153	1	1	7	6	4	1	1	13.127	9.251	13.098	8.857	630.535	0.029	13.1125	0.394	9.054	2	2	156	1	1	1
1173	1	71	278	45	153	0	1	7	6	4	1	2	14.153	8.676	12.48	7.496	876.012	1.673	13.3165	1.18	8.086	1			1	1	1
1173	1	71	278	45	153	0	1	7	6	4	1	3	5.409	4.398	5.383	4.293	782.963	0.026	5.396	0.105	4.3455	1			1	1	1
1173	1	71	278	45	153	0	1	7	6	4	1	4	5.123	3.814	5.21	3.721	603.345	-0.087	5.1665	0.093	3.7675	1			1	1	1
1173	1	71	278	45	153	0	1	7	6	4	1	5	6.429	4.69	7.122	4.483	375.909	-0.693	6.7755	0.207	4.5865	2	2	156	1	1	1
1173	1	71	278	45	153	0	1	7	6	4	1	6	4.305	2.934	5.458	3.128	840.529	-1.153	4.8815	-0.194	3.031	2	2	156	1	1	1
1182	1	47	225	66	140	1	0	7	1	9	1	1	7.33	4.279	8.355	5.312	912.35	-1.025	7.8425	-1.033	4.7955	1			1	1	1
1182	1	47	225	66	140	0	0	7	1	9	1	2	5.827	9.993	10.728	6.212	802.417	-4.901	8.2775	3.781	8.1025	2	1	177	1	1	1
1182	1	47	225	66	140	0	0	7	1	9	1	3	14.194	9.676	16.543	8.162	877.207	-2.349	15.3685	1.514	8.919	1			1	1	1
1182	1	47	225	66	140	0	0	7	1	9	1	4	13.415	8.834	15.327	9.076	921.914	-1.912	14.371	-0.242	8.955	2	1	177	1	1	1
1182	1	47	225	66	140	0	0	7	1	9	1	5	15.662	8.29	13.725	5.415	734.881	1.937	14.6935	2.875	6.8525	2	1	177	1	1	1
1182	1	47	225	66	140	0	0	7	1	9	1	6	12.84	6.863	13.725	7.163	740	-0.885	13.2825	-0.3	7.013	2	1	177	1	1	1
